# Supplementary material for: Highly Stable Supramolecular Donor–Acceptor Complexes Involving (Z)-, (E)-di(3-pyridyl)ethylene Derivatives as Weak Acceptors: Structure—Property Relationships
Source: Molecules. 2025 Sep 29;30(19):3920. doi: 10.3390/molecules30193920 (PMC12525814; doi:10.3390/molecules30193920)
Supplement: Supplementary file 1 [file molecules-30-03920-s001.zip]

Archive with 1 entries (1 files):
- molecules-3878863-supplementary.pdf
